# Supplementary material for: Calcium Affects Polyphosphate and Lipid Accumulation in Mucoromycota Fungi
Source: J Fungi (Basel). 2021 Apr 15;7(4):300. doi: 10.3390/jof7040300 (PMC8071181; doi:10.3390/jof7040300)
Supplement: Supplementary file 1 [file jof-07-00300-s001.zip]

Archive with 1 entries (1 files):
- jof-1165989-SI.pdf
